# Supplementary material for: Self-Assembly Nanostructure of Myristoylated ω-Conotoxin MVIIA Increases the Duration of Efficacy and Reduces Side Effects
Source: Mar Drugs. 2023 Apr 1;21(4):229. doi: 10.3390/md21040229 (PMC10144222; doi:10.3390/md21040229)
Supplement: Supplementary file 1 [file marinedrugs-21-00229-s001.zip]

Archive with 1 entries (1 files):
- marinedrugs-2309971-supplementary-4.1.pdf
